# Supplementary material for: Preliminary Investigation of the Effect of Maceration Procedures on Bone Metabolome and Lipidome
Source: Metabolites. 2022 Oct 25;12(11):1020. doi: 10.3390/metabo12111020 (PMC9693520; doi:10.3390/metabo12111020)
Supplement: Supplementary file 1 [file metabolites-12-01020-s001.zip]

Archive with 2 entries (2 files):
- metabolites-1981074-Supplementary-Figures.pdf
- metabolites-1981074-Supplementary-Table S1.xlsx
