# Supplementary material for: Preliminary Investigation of the Effect of Maceration Procedures on Bone Metabolome and Lipidome
Source: Metabolites. 2022 Oct 25;12(11):1020. doi: 10.3390/metabo12111020 (PMC9693520; doi:10.3390/metabo12111020)
Supplement: Supplementary file 1 [file metabolites-12-01020-s001.zip › metabolites-1981074-Supplementary-Table S1.xlsx]

## Sheet: Hilic_ESI+
Measure	p_value	t_value
1-Tetradecylamine	0.0140153	-3.64903
2-Aminonicotinic_acid	0.000156	5.91737
4-Guanidinobutyric_acid	0.00658231	-3.8445
Acetyl-L-carnitine	7.27e-08	14.529
Acetyl-β-methylcholine	0.000164	8.11427
Acetylcholine	2.1e-07	17.6472
Adenine	0.345646	0.999531
Adenosine	0.723847	0.373551
Betaine	1.5e-05	11.6863
Bis2-ethylhexyl_amine	0.0148085	-3.46658
Cannabidiol	0.0185269	-3.43288
Caprolactam	0.00735267	3.68438
Choline	4.9e-05	8.69854
Creatine	0.00987081	3.70811
Creatinine	0.00476231	3.73314
Cytosine	0.402801	0.875136
D(+)Proline	0.000113	6.11826
D-1,2,3,4-Tetrahydroisoquinoline-3-carboxylic_acid	0.00876937	3.85848
Dextromethorphan	0.309686	1.12246
Dibutyl_phosphate	0.646682	0.482164
Didecyldimethylammonium	0.657186	0.46337
DL-Carnitine	1.53e-07	15.3298
DL-Dipalmitoylphosphatidylcholine	0.168109	1.55657
DL-Stachydrine	1.04e-05	14.3564
Docosanamide	0.776079	-0.294829
Dodecylamine	0.454404	0.788378
Dodecyltrimethylammonium	0.0231493	-3.22512
Erucamide	0.789837	-0.278589
Hexanoylcarnitine	1.36e-08	16.6683
Histamine	0.89358	-0.139096
Hypoxanthine	0.000275	7.29588
Irgafos_168	0.554636	0.612572
L-Isoleucine	0.000183	8.33955
L-Norleucine	0.000737	6.04269
L-Phenylalanine	0.00165375	5.1721
leucine	0.000578	4.95638
N-Methylnicotinamide	0.206197	-1.42155
N'N'-Diphenylguanidine	0.462662	0.763806
N_N-Diisopropylethylamine_DIPEA	0.0554001	2.26712
N_N-Dimethyldecylamine_N-oxide	0.013881	-3.68447
N6-Me-Adenosine	7.09e-06	18.3174
Nervonic_ceramide	0.217131	1.38653
Nicotinamide	1.28e-08	19.4342
Palmitoyl_sphingomyelin	0.652668	-0.469032
Palmitoylcarnitine	0.0156061	3.53303
Propionylcarnitine	1.33e-08	16.7032
Taurine	8.47e-06	12.0799
Tetrakis2-hydroxypropylethylenediamine	0.0295931	2.64714
Methylhistamine	0.00131771	6.34992

## Sheet: Hili_ESI-
Measure	p_value	t_value
(+/-)12(13)-DiHOME	0.888392	-0.14638
(+/-)13-HODE	0.0255468	-2.85823
(+/-)9-HODE	0.435174	-0.835339
(+/-)9-HpODE	0.335567	-1.05974
(+/-)9,10-dihydroxy-12Z-octadecenoic acid	3.52911e-05	-8.6996
(15Z)-9,12,13-Trihydroxy-15-octadecenoic acid	0.183424	-1.5348
(16R,17S)-8-(4-Morpholinyl)	0.0156546	-3.58904
11,12-Epoxy-(5Z,8Z,11Z)-icosatrienoic acid	0.89604	-0.134037
12-Hydroxydodecanoic acid	0.467682	0.765658
16-Hydroxyhexadecanoic acid	0.545746	-0.633863
2'-Deoxyuridine	0.0665825	2.12393
2-Hydroxymyristic acid	0.61958	-0.512463
3,4-Dihydroxybenzenesulfonic acid	0.00291434	3.91545
4-Dodecylbenzenesulfonic acid	0.154829	-1.67172
4-Hydroxybenzaldehyde	0.299077	1.11811
4-Oxoproline	0.0356721	2.46057
6-Chloro-5-methyl-1H-1,2,3-benzotriazole	8.66079e-06	11.4721
9(Z),11(E)-Conjugated linoleic acid	0.405941	-0.867961
Adenine	0.366213	0.952677
Arachidonic acid	0.683357	0.424073
CAPSO	0.0248715	-2.65864
Citric acid	0.871862	-0.165798
Corchorifatty acid	0.182259	-1.54776
Creatine	0.00108647	5.31645
Dodecyl sulfate	0.0103057	-3.96845
Hexadecanedioic acid	0.282909	-1.16609
Hippuric acid	0.0137362	3.11774
Hypoxanthine	0.000214917	7.26843
L-Cysteinesulfinic acid	0.000241429	6.42215
Mono(2-ethylhexyl) phthalate (MEHP)	0.067562	2.04991
Myristic acid	0.263557	1.18516
Myristyl sulfate	0.00918792	-4.10844
Neopterin	0.0200134	-3.15008
Oleic acid	0.745119	-0.334394
Palmitic acid	0.138593	1.62713
Palmitoleic acid	0.169963	-1.47905
Perfluoroheptanoic acid	0.028803	2.75025
Perfluorohexanoic acid	0.0551742	2.17633
Perfluorononanoic acid (PFNA)	0.0323072	2.55829
Perfluorooctanoic acid (PFOA)	0.0535376	2.30606
Taurine	0.00086504	5.96783
Thymidine	0.0357579	2.55891
Uracil	0.000816899	5.04216
Xanthine	6.9665e-05	8.09404
Xylenesulfonate	0.0236649	-3.20714

## Sheet: RP_ESI+
Measure	p_value	t_value
AcCa(15:0)+H	0.00119725	5.21361
AcCa(16:0)+H	0.000582508	6.77913
AcCa(18:0)+H	0.00916491	3.22128
AcCa(18:1)+H	0.00121079	4.50746
AcCa(18:2)+H	0.00865518	3.2904
AcCa(19:0)+H	0.0524804	2.30522
AcCa(19:1)+H	0.558445	0.614283
AcCa(20:0)+H	0.00212609	4.39699
AcCa(20:1)+H	0.00582679	3.90311
AcCa(20:2)+H	0.12213	-1.74647
AcCa(20:3)+H	0.0165077	2.93139
AcCa(22:3)+H	0.168652	1.60543
AcCa(22:4)+H	0.00125156	4.65483
Cer(d16:0_22:0)+H	0.25906	1.20928
Cer(d16:1_16:0)+H	0.164433	1.52651
Cer(d16:1_22:0)+H	0.0535139	2.22549
Cer(d16:1_23:1)+H	0.625358	0.518627
Cer(d16:1_24:1)+H	0.0163811	2.96082
Cer(d16:1_24:2)+H	0.0105815	3.13722
Cer(d17:0_16:0)+H	0.246118	1.27142
Cer(d17:1_14:0)+H	0.896586	-0.134606
Cer(d17:1_16:0)+H	0.18652	1.44685
Cer(d17:1_22:0)+H	0.177734	1.45696
Cer(d17:1_24:1)+H	0.0664165	2.17812
Cer(d17:1_24:2)+H	0.0381801	2.46794
Cer(d18:0_16:0)+H	0.180135	1.44108
Cer(d18:0_17:0)+H	0.0730985	2.02704
Cer(d18:0_18:0)+H	0.508357	0.687674
Cer(d18:0_22:0)+H	0.0493098	2.23771
Cer(d18:0_23:0)+H	0.105265	1.78671
Cer(d18:0_24:0)+H	0.101484	1.82939
Cer(d18:0_24:1)+H	0.0336194	2.47231
Cer(d18:1_16:0)+H	0.363104	0.954929
Cer(d18:1_16:0)+H.1	0.511276	0.681308
Cer(d18:1_17:0)+H	0.43157	0.82243
Cer(d18:1_18:0)+H	0.108696	1.77987
Cer(d18:1_22:0)+H	0.139472	1.64643
Cer(d18:1_23:0)+H	0.0129703	3.15736
Cer(d18:1_24:0)+H	0.17195	1.47472
Cer(d18:1_24:0+O)+H	0.192325	1.42072
Cer(d18:1_24:1)+H	0.0959607	1.88415
Cer(d18:1_24:2)+H	0.042367	2.42377
Cer(d18:1_25:0)+H	0.0945084	1.91558
Cer(d18:1_25:1)+H	0.0848668	1.91539
Cer(d18:1_25:2)+H	0.593356	0.55262
Cer(d18:1_26:0)+H	0.0672158	2.0541
Cer(d18:1_26:1)+H	0.00438014	3.71017
Cer(d18:1_26:2)+H	0.0276852	2.58927
Cer(d18:2_16:0)+H	0.643913	0.477049
Cer(d18:2_18:0)+H	0.853709	-0.189314
Cer(d18:2_22:0)+H	0.239916	1.26462
Cer(d18:2_23:0)+H	0.000955813	5.46122
Cer(d19:0_16:0)+H	0.225537	1.29166
Cer(d19:1_16:0)+H	0.417789	0.845852
Cer(d19:1_18:0)+H	0.00825605	3.28838
Cer(d19:1_23:3)+H	0.0176154	2.84279
Cer(d19:1_24:1)+H	0.0583795	2.13856
Cer(d19:2_14:0+O)+H	0.00392044	4.02629
Cer(m18:0_24:1)+H	0.131573	1.69808
Cer(t17:0_24:0)+H	0.0553183	2.22216
Cer(t17:0_24:2)+H-H2O	0.0381801	2.46794
Cer(t18:0_16:0)+H	0.513643	0.692964
Cer(t18:0_17:0)+H-H2O	0.281312	1.1389
Cer(t18:0_22:0)+H-H2O	0.178215	1.47518
Cer(t18:0_24:1)+H-H2O	0.0959607	1.88415
Cer(t18:1_22:0)+H-H2O	0.0173893	2.92831
DG(16:0_16:0)+NH4	0.660127	0.455568
DG(16:0_18:1)+H	0.495692	0.712814
DG(16:0_18:1)+NH4	0.613523	0.526137
DG(16:0_20:4)+NH4	0.429253	0.831334
DG(16:1_18:1)+NH4	0.790167	0.274177
DG(16:1_18:3)+NH4	0.0268549	-2.66012
DG(17:0_18:1)+NH4	0.385258	-0.913356
DG(17:1_16:0)+NH4	0.738535	-0.344723
DG(17:1_18:1)+NH4	0.86756	0.171529
DG(18:0_16:0)+NH4	0.931857	0.0883227
DG(18:0_18:0)+NH4	0.188651	1.45727
DG(18:0_18:1)+H	0.396524	0.90071
DG(18:0_18:1)+NH4	0.236148	1.2788
DG(18:0_20:4)+NH4	0.330912	1.04679
DG(18:0_22:4)+NH4	0.897186	0.133152
DG(18:1_14:0)+NH4	0.726615	-0.361532
DG(18:1_14:1)+NH4	0.448066	-0.793104
DG(18:1_18:1)+H	0.179948	1.47041
DG(18:1_18:1)+NH4	0.293024	1.11623
DG(18:1_18:2)+H	0.95943	-0.052358
DG(18:1_18:2)+NH4	0.929436	0.0912491
DG(18:1_18:3)+NH4	0.0371164	-2.40867
DG(18:1_20:4)+H	0.28791	1.13816
DG(18:1_20:4)+NH4	0.29788	1.12439
DG(18:1_22:4)+NH4	0.101235	1.87275
DG(19:1_18:1)+NH4	0.727505	0.358864
DG(20:1_18:1)+NH4	0.159955	1.56101
Hex1Cer(d18:1_24:0)+H	0.369891	0.940938
Hex1Cer(d18:1_24:1)+H	0.712463	0.385457
Hex2Cer(d18:1_22:0)+H	0.0708032	-2.26561
Hex2Cer(d18:1_24:0)+H	0.0806067	-2.17548
LPC(14:0)+H	0.353843	1.00353
LPC(15:0)+H	0.556071	-0.619731
LPC(16:0)+H	0.234278	-1.34748
LPC(16:0)+Na	0.183428	-1.50035
LPC(16:0e)+H	0.147564	-1.7008
LPC(16:1)+H	0.92628	-0.0959175
LPC(16:1e)+H	0.368586	-0.957954
LPC(17:0)+H	0.126323	-1.81899
LPC(17:1)+H	0.561588	-0.615801
LPC(18:0)+H	0.171011	-1.58268
LPC(18:0e)+H	0.0685726	-2.20181
LPC(18:1)+H	0.737828	-0.346366
LPC(18:1)+Na	0.196849	-1.42991
LPC(18:1e)+H	0.26299	-1.25441
LPC(18:2)+H	0.41403	-0.858088
LPC(18:2)+Na	0.49114	-0.731773
LPC(18:3)+H	0.184517	-1.49603
LPC(19:1)+H	0.143675	-1.71628
LPC(20:1)+H	0.0594809	-2.34704
LPC(20:2)+H	0.102166	-1.92536
LPC(20:4)+H	0.904524	-0.124233
LPC(20:5)+H	0.489898	-0.733909
LPC(22:4)+H	0.950083	-0.0648781
LPC(22:5)+H	0.137482	-1.74
LPE(18:0)+Na	0.966102	-0.0436164
LPE(18:1)+Na	0.00668859	-3.53067
LPS(18:1)+H	0.0300024	2.63056
PC(12:1e_23:1)+H	0.493127	-0.725984
PC(14:0_18:3)+H	0.950283	-0.0639763
PC(14:1e_16:0)+H	0.381498	0.919711
PC(14:1e_22:5)+H	0.98807	0.0156097
PC(16:0_14:0)+Na	0.950283	-0.0639763
PC(16:0_16:0)+Na	0.236699	-1.28412
PC(16:0_16:1)+Na	0.531224	-0.648607
PC(16:0_18:1)+Na	0.0421903	-2.5234
PC(16:0_18:2)+Na	0.0436851	-2.32765
PC(16:0_18:3)+H	0.236699	-1.28412
PC(16:0_20:3)+H	0.89136	-0.140574
PC(16:0_20:4)+H	0.418032	-0.853443
PC(16:0_20:4)+Na	0.614443	-0.525928
PC(16:1e_16:0)+H	0.120514	1.76483
PC(16:1e_17:0)+H	0.0579883	2.14048
PC(16:1e_18:0)+H	0.359478	0.976264
PC(16:1e_18:1)+H	0.728022	-0.3644
PC(16:1e_18:2)+H	0.647821	-0.475054
PC(16:1e_20:4)+H	0.198061	1.39153
PC(16:2e_18:0)+H	0.0905942	-1.87503
PC(16:2e_18:1)+H	0.73542	-0.348066
PC(17:0_20:4)+H	0.75476	-0.323051
PC(18:0_16:0)+Na	0.30642	1.10188
PC(18:0_20:4)+Na	0.910782	0.115621
PC(18:1_18:1)+Na	0.235442	-1.29246
PC(18:1_18:3)+H	0.0695854	-2.03807
PC(18:1_20:2)+H	0.171563	-1.50512
PC(18:1_20:4)+H	0.225145	-1.30315
PC(18:1_20:4)+Na	0.36397	-0.96266
PC(18:1_22:2)+H	0.518312	0.670561
PC(18:2e_20:4)+H	0.43781	0.81411
PC(18:3e_18:1)+H	0.759173	-0.319987
PC(18:4_16:0)+H	0.36877	-0.941377
PC(18:4_18:1)+H	0.0443789	-2.31959
PC(19:1_18:2)+H	0.386233	-0.906115
PC(19:1_18:2)+H.1	0.373679	-0.944857
PC(20:1_20:4)+H	0.306727	-1.09596
PC(20:2_18:2)+H	0.270599	-1.17563
PC(20:2e_20:4)+H	0.00454695	-3.68353
PC(20:3e_16:0)+H	0.0792469	-2.01751
PC(20:3e_18:1)+H	0.574915	-0.590954
PC(20:4e_18:1)+H	0.14623	1.5874
PC(30:0_6:0)+H	0.778315	0.289849
PE(12:1e_6:0)+H	0.0414431	-2.38153
PE(14:0e_22:5)+Na	0.268232	1.22102
PE(16:0_16:0)+H	0.0168517	2.87162
PE(16:0_18:1)+H	0.114342	1.74085
PE(16:0_18:1)+Na	0.475983	0.741935
PE(16:0_20:4)+H	0.660177	0.454729
PE(16:0p_20:3)+H	0.220896	1.33429
PE(16:0p_20:4)+H	0.182823	1.48026
PE(16:0p_22:4)+H	0.0824733	1.95296
PE(16:1p_18:1)+H	0.909327	-0.118497
PE(17:0_20:4)+H	0.341717	1.01524
PE(18:0_18:0)+Na	0.451434	0.788989
PE(18:0_18:1)+H	0.164477	1.50053
PE(18:0_18:1)+Na	0.326962	1.03234
PE(18:0_19:0)+Na	0.0546891	2.27645
PE(18:0_20:0)+Na	0.0737339	2.0351
PE(18:0_20:1)+Na	0.205378	1.36126
PE(18:0_20:3)+H	0.452611	0.786901
PE(18:0_20:4)+H	0.348827	0.984607
PE(18:0_20:4)+Na	0.599922	0.541646
PE(18:0_22:3)+H	0.0741059	2.03215
PE(18:0_22:4)+H	0.210736	1.34382
PE(18:0_22:5)+H	0.956971	-0.0556737
PE(18:0p_18:1)+H	0.776309	0.297598
PE(18:0p_18:2)+H	0.896012	0.135528
PE(18:0p_20:4)+H	0.393973	0.915223
PE(18:0p_22:4)+H	0.211653	1.35668
PE(18:0p_22:5)+H	0.935377	0.0845307
PE(18:1_18:1)+H	0.994257	0.00738553
PE(18:1_18:1)+Na	0.358127	-0.963769
PE(18:1_18:2)+H	0.45135	-0.788347
PE(18:1_20:4)+H	0.644154	-0.479665
PE(18:1_22:0)+H	0.0024461	4.03765
PE(18:1_22:4)+H	0.458752	0.790307
PE(18:1e_20:4)+H	0.336117	1.02555
PE(18:1p_18:1)+H	0.535353	0.653731
PE(18:1p_20:4)+H	0.244141	1.27136
PE(18:1p_22:4)+H	0.0490437	2.2526
PE(20:1_18:1)+Na	0.570736	-0.591595
PE(8:0e_10:0)+H	0.572973	-0.58578
PG(16:0_18:1)+NH4	0.307138	1.0886
PG(18:0_18:1)+NH4	0.73355	-0.350091
PI(18:0_18:1)+Na	0.0296162	-2.53723
PI(18:0_18:1)+NH4	0.00654526	-3.54332
PI(18:0_20:4)+H	0.0317324	-2.49682
PI(18:0_20:4)+Na	0.0261489	-2.60762
PI(18:0_20:4)+NH4	0.022583	-2.69989
PI(18:1_20:4)+NH4	0.0314529	-2.64123
PS(18:0_18:1)+H	0.0281437	2.89183
PS(18:0_18:1)+Na	0.0194896	3.11765
PS(18:0_18:2)+H	0.0405953	2.40491
PS(18:0_19:0)+Na	0.000131602	6.00975
PS(18:0_20:0)+Na	0.000218172	5.68686
PS(18:0_20:4)+H	0.0509037	2.21982
PS(18:0_22:3)+H	0.000217393	5.70317
PS(18:0_22:4)+H	0.0100485	3.28033
PS(18:0_22:5)+H	0.0238636	2.84344
PS(18:1_18:1)+H	0.0229834	2.68918
PS(18:1_22:0)+H	0.0333451	2.73156
SM(d16:1_18:3)+H	0.862564	-0.177626
SM(d18:1_18:0)+Na	0.000221437	-5.84092
SM(d18:1_18:3)+H	0.193013	-1.42207
SM(d18:1_20:3)+H	0.000196677	-5.93419
SM(d18:1_24:0)+H	0.0184149	-2.857
SM(d18:1_24:0)+Na	0.359219	-0.961869
SM(d18:1_24:1)+H	0.143156	-1.6217
SM(d18:1_24:1)+Na	0.254543	-1.27278
TG(14:0_18:3_20:4)+H	0.000356325	-5.93826
TG(15:0_14:1_16:0)+Na	0.00165633	-4.26443
TG(15:0_14:1_16:0)+NH4	0.00108392	-4.55039
TG(15:0_16:0_16:0)+Na	0.330656	-1.0379
TG(15:0_16:0_16:0)+NH4	0.154025	-1.57532
TG(15:0_16:0_16:1)+NH4	0.00188796	-4.88144
TG(15:0_16:0_18:1)+Na	0.414485	-0.854827
TG(15:0_16:0_18:1)+NH4	0.0794873	-1.95395
TG(15:0_18:1_18:3)+H	0.0482063	-2.36108
TG(15:0_8:0_18:1)+NH4	0.232627	-1.33963
TG(16:0_10:0_14:0)+NH4	0.00859525	-3.51227
TG(16:0_12:0_14:0)+NH4	0.0001963	-5.74303
TG(16:0_14:0_14:0)+NH4	0.0203931	-2.75633
TG(16:0_14:0_14:1)+Na	0.00363846	-4.28864
TG(16:0_14:0_14:1)+NH4	0.000393866	-5.43083
TG(16:0_14:0_16:0)+NH4	0.733764	-0.349777
TG(16:0_14:0_16:1)+Na	0.131645	-1.73564
TG(16:0_14:0_16:1)+NH4	0.00135195	-4.79989
TG(16:0_14:0_18:1)+Na	0.644348	-0.478302
TG(16:0_14:0_18:1)+NH4	0.0131271	-3.00958
TG(16:0_14:0_20:4)+H	0.644348	-0.478302
TG(16:0_14:0_20:4)+NH4	0.148612	-1.68342
TG(16:0_14:1_16:1)+Na	0.00962987	-3.19303
TG(16:0_14:1_16:1)+NH4	0.000811536	-5.11182
TG(16:0_14:1_17:1)+Na	0.0111153	-3.54924
TG(16:0_14:1_17:1)+NH4	0.00298692	-4.29596
TG(16:0_14:1_18:1)+Na	0.0144269	-3.0447
TG(16:0_14:1_18:1)+NH4	0.000492215	-5.14091
TG(16:0_16:0_16:0)+Na	0.100849	1.83452
TG(16:0_16:0_16:0)+NH4	0.292914	1.11702
TG(16:0_16:0_18:1)+NH4	0.368083	-0.942652
TG(16:0_16:0_18:3)+H	0.113024	-1.86823
TG(16:0_16:0_18:3)+NH4	0.100927	-1.91176
TG(16:0_16:0_20:4)+H	0.10132	-1.97039
TG(16:0_16:0_22:5)+NH4	0.0152723	-3.11583
TG(16:0_16:1_16:1)+NH4	0.0202207	-2.79877
TG(16:0_16:1_17:1)+Na	0.033144	-2.73409
TG(16:0_16:1_17:1)+NH4	0.00829671	-3.60807
TG(16:0_16:1_18:1)+Na	0.139362	1.60603
TG(16:0_16:1_18:1)+NH4	0.0322317	-2.60887
TG(16:0_16:1_18:2)+NH4	0.000959145	-5.02357
TG(16:0_17:0_18:1)+Na	0.635898	-0.488637
TG(16:0_17:0_18:1)+NH4	0.306119	-1.07916
TG(16:0_17:1_18:1)+Na	0.339316	-1.01654
TG(16:0_17:1_18:1)+NH4	0.00872496	-3.25033
TG(16:0_18:1_18:1)+Na	0.265821	-1.24157
TG(16:0_18:1_18:1)+NH4	0.0691885	-2.06322
TG(16:0_18:1_18:2)+NH4	0.00467717	-3.68042
TG(16:0_18:1_20:4)+H	0.818914	-0.236254
TG(16:0_18:1_20:4)+NH4	0.271747	-1.17104
TG(16:0_18:3_18:3)+H	0.0605848	-2.11563
TG(16:0_8:0_16:1)+NH4	0.60806	-0.540115
TG(16:0_8:0_18:1)+Na	0.642655	-0.478978
TG(16:0_8:0_18:1)+NH4	0.00795344	-3.31391
TG(16:0_8:0_8:0)+NH4	0.210098	-1.42518
TG(16:0_9:0_18:1)+NH4	0.138541	-1.64153
TG(16:0_9:0_9:0)+NH4	0.281198	-1.19822
TG(16:0e_18:1_18:1)+NH4	0.516083	-0.67886
TG(16:1_14:1_16:1)+NH4	0.00103985	-4.92042
TG(16:1_14:1_17:1)+NH4	0.000610893	-5.43321
TG(16:1_14:1_18:1)+Na	0.0199823	-2.81313
TG(16:1_14:1_18:1)+NH4	0.000784274	-5.07795
TG(16:1_14:1_18:2)+NH4	4.58891e-05	-7.89157
TG(16:1_16:1_18:1)+Na	0.0605848	-2.11563
TG(16:1_16:1_18:1)+NH4	0.0016552	-4.40486
TG(16:1_16:1_18:2)+Na	0.000356325	-5.93826
TG(16:1_16:1_18:2)+NH4	0.000772766	-5.25019
TG(16:1_17:0_20:4)+H	0.339316	-1.01654
TG(16:1_17:1_18:1)+Na	0.0239115	-2.76681
TG(16:1_17:1_18:1)+NH4	0.0101352	-3.17366
TG(16:1_17:1_18:2)+NH4	0.00317087	-4.3176
TG(16:1_17:1_18:3)+H	0.0336387	-2.72073
TG(16:1_18:1_18:1)+NH4	0.0114158	-3.37511
TG(16:1_18:1_18:2)+Na	0.000556082	-6.68531
TG(16:1_18:1_18:2)+NH4	0.00362984	-5.00287
TG(16:1_18:1_18:3)+NH4	0.00246974	-4.81946
TG(16:1_18:1_20:5)+H	0.000556082	-6.68531
TG(16:1_8:0_18:1)+NH4	0.00537234	-3.73181
TG(17:0_18:1_18:1)+Na	0.179269	-1.51143
TG(17:0_18:1_18:1)+NH4	0.219616	-1.33647
TG(17:0_18:1_20:4)+H	0.168614	-1.54198
TG(18:0_15:0_16:0)+Na	0.837375	-0.212285
TG(18:0_15:0_16:0)+NH4	0.290417	-1.13668
TG(18:0_16:0_16:0)+Na	0.200835	1.38067
TG(18:0_16:0_16:0)+NH4	0.311305	1.06646
TG(18:0_16:0_17:0)+Na	0.526705	-0.662604
TG(18:0_16:0_17:0)+NH4	0.627726	-0.502442
TG(18:0_16:0_18:0)+Na	0.253676	1.21422
TG(18:0_16:0_18:0)+NH4	0.361398	0.957642
TG(18:0_16:0_18:1)+Na	0.904518	0.123177
TG(18:0_16:0_18:1)+NH4	0.570453	-0.586692
TG(18:0_16:0_18:3)+H	0.15249	-1.66079
TG(18:0_16:0_18:3)+NH4	0.132191	-1.75304
TG(18:0_17:0_18:0)+NH4	0.82187	0.232216
TG(18:0_17:0_18:1)+Na	0.0948247	-1.88752
TG(18:0_17:0_18:1)+NH4	0.26836	-1.17696
TG(18:0_17:1_18:1)+NH4	0.234184	-1.31632
TG(18:0_17:1_18:2)+NH4	0.0244984	-2.64558
TG(18:0_18:0_18:1)+Na	0.855829	-0.187512
TG(18:0_18:0_18:1)+NH4	0.504528	-0.69461
TG(18:0_18:1_18:1)+Na	0.825291	-0.228658
TG(18:0_18:1_18:1)+NH4	0.465792	-0.768372
TG(18:0_18:1_18:2)+NH4	0.159047	1.55987
TG(18:0_18:1_19:0)+NH4	0.413003	-0.854465
TG(18:0_18:1_20:0)+NH4	0.45312	-0.784159
TG(18:0_18:1_20:1)+NH4	0.195487	-1.38998
TG(18:0_18:1_20:3)+H	0.855829	-0.187512
TG(18:0_8:0_10:0)+NH4	0.299355	-1.14014
TG(18:1_12:2_18:1)+NH4	0.0124163	-3.11207
TG(18:1_14:1_17:1)+Na	0.00768368	-3.73999
TG(18:1_14:1_17:1)+NH4	0.00550558	-3.95888
TG(18:1_17:1_18:1)+Na	0.297751	-1.12374
TG(18:1_17:1_18:1)+NH4	0.138045	-1.6401
TG(18:1_17:1_18:2)+Na	0.00187096	-4.69011
TG(18:1_17:1_18:2)+NH4	0.00146878	-4.34673
TG(18:1_17:1_18:3)+NH4	0.00274806	-4.89875
TG(18:1_17:1_20:4)+H	0.297751	-1.12374
TG(18:1_18:1_18:1)+Na	0.708446	-0.384843
TG(18:1_18:1_18:1)+NH4	0.219345	-1.31362
TG(18:1_18:1_18:2)+H	0.904518	0.123177
TG(18:1_18:1_18:2)+Na	0.00738075	-3.48936
TG(18:1_18:1_18:2)+NH4	0.000571755	-4.96384
TG(18:1_18:1_20:2)+NH4	0.00265204	-4.03501
TG(18:1_18:1_20:4)+H	0.708446	-0.384843
TG(18:1_18:1_20:4)+NH4	0.279207	-1.19331
TG(18:1_18:1_22:5)+NH4	0.709351	-0.384419
TG(18:1_18:2_18:2)+Na	0.0067757	-3.62555
TG(18:1_18:2_18:2)+NH4	0.0106502	-3.78743
TG(18:1_18:2_18:3)+NH4	0.01967	-3.3279
TG(18:1_18:3_20:4)+H	0.0067757	-3.62555
TG(18:3_14:1_17:1)+H	0.0111153	-3.54924
TG(18:3_17:1_18:2)+H	0.0260722	-2.7468
TG(18:4_10:4_18:1)+H	0.00145155	4.34685
TG(18:4_14:0_18:1)+H	0.0144269	-3.0447
TG(18:4_16:1_17:1)+H	0.00768368	-3.73999
TG(18:4_18:1_18:3)+H	0.00345348	-4.36721
TG(19:1_18:1_18:1)+Na	0.706921	-0.395387
TG(19:1_18:1_18:1)+NH4	0.187306	-1.45068
TG(19:1_18:1_18:2)+NH4	0.00391392	-4.01329
TG(19:1_18:1_20:4)+H	0.706921	-0.395387
TG(20:0_18:1_18:1)+NH4	0.642855	-0.481931
TG(20:0_18:1_18:2)+NH4	0.51448	-0.679239
TG(20:1_18:1_18:1)+Na	0.972198	0.0361429
TG(20:1_18:1_18:1)+NH4	0.997718	-0.00297347
TG(20:1_18:1_20:4)+H	0.972198	0.0361429
TG(28:0_6:0_16:0)+Na	0.174921	-1.55695
TG(4:0_14:0_16:0)+NH4	0.261788	-1.25791
TG(6:0_6:0_13:0)+NH4	0.00202941	4.13556
TG(8:0_10:0_18:1)+NH4	0.346554	-1.02798
TG(8:0_17:1_18:1)+NH4	0.370618	-0.969325
TG(8:0_18:1_18:1)+NH4	0.00160153	-4.72068
TG(8:0_8:0_10:0)+NH4	0.392178	-0.910419
TG(8:0_8:0_8:0)+NH4	0.246042	-1.26208
TG(9:0_18:1_18:1)+NH4	0.073033	-2.04355
TG(9:0_9:0_18:1)+NH4	0.461937	-0.785582

## Sheet: RP_ESI-
Measure	p_value	t_value
Cer(d14:0_17:1)+HCOO	0.778907	-0.294976
Cer(d14:0_25:2)+HCOO	0.766816	0.312052
Cer(d15:0_26:3)+HCOO	0.703012	0.396921
Cer(d16:0_16:0)+HCOO	0.671027	0.44272
Cer(d16:0_21:1)+HCOO	0.260303	1.19766
Cer(d16:1_16:0)+HCOO	0.285768	1.15767
Cer(d16:1_18:1)+HCOO	0.00132949	4.43508
Cer(d16:1_22:0)+HCOO	0.190309	1.40951
Cer(d16:1_24:1)+HCOO	0.142328	1.67488
Cer(d17:0_26:3)+HCOO	0.141079	1.64429
Cer(d17:1_16:0)-H	0.181672	1.48189
Cer(d17:1_16:0)+HCOO	0.145237	1.64519
Cer(d17:1_22:0)+HCOO	0.0402407	2.36882
Cer(d17:1_24:0)+HCOO	0.0803916	1.96691
Cer(d17:1_24:1)+HCOO	0.119687	1.73268
Cer(d17:1_24:2)+HCOO	0.0868309	2.02869
Cer(d18:0_16:0)+HCOO	0.274953	1.15625
Cer(d18:0_18:0)+HCOO	0.575771	0.579433
Cer(d18:1_16:0)-H	0.409255	0.864922
Cer(d18:1_16:0)+HCOO	0.337077	1.00835
Cer(d18:1_17:0)+HCOO	0.331294	1.03278
Cer(d18:1_18:0)+HCOO	0.23697	1.25831
Cer(d18:1_20:0)+HCOO	0.252953	1.22409
Cer(d18:1_22:0)+HCOO	0.170577	1.49868
Cer(d18:1_24:0)-H	0.139922	1.67263
Cer(d18:1_24:0)+HCOO	0.117704	1.7734
Cer(d18:1_24:1)-H	0.255165	1.20717
Cer(d18:1_24:1)+HCOO	0.628732	0.500918
Cer(d18:1_24:2)+HCOO	0.136155	1.62633
Cer(d18:1_25:0)+HCOO	0.0729414	2.13413
Cer(d18:1_26:0)+HCOO	0.136259	1.64521
Cer(d18:1_26:1)+HCOO	0.239913	1.26125
Cer(d18:1_26:2)+HCOO	0.758528	0.320824
Cer(d18:2_16:0)+HCOO	0.998014	-0.00256651
Cer(d18:2_18:0)+HCOO	0.731771	-0.353029
Cer(d18:2_25:1)+HCOO	0.685604	0.417142
Cer(d19:1_16:0)+HCOO	0.310191	1.07614
Cer(d19:1_18:0)+HCOO	0.0979161	1.83096
Cer(d24:0_18:0)+HCOO	0.336844	1.00883
Cer(d39:1)+HCOO	0.0127377	3.71784
Cer(t16:0_24:1)+HCOO	0.408466	0.86286
Cer(t16:1_17:1)+HCOO	0.00102561	4.64169
Cer(t17:0_24:0)+HCOO	0.114578	1.84908
Cer(t17:0_25:1)+HCOO	0.324583	-1.03609
Cer(t17:1_15:0)+HCOO	0.97637	-0.0308301
Cer(t18:0_22:0)+HCOO	0.520178	0.677596
Cer(t18:0_24:0)+HCOO	0.306039	1.10438
Cer(t18:0_24:1)+HCOO	0.210611	1.35263
Cer(t18:0_26:0)+HCOO	0.498731	-0.714895
Cer(t18:1_16:0)+HCOO	0.270577	1.16704
Cer(t20:0_26:0)+HCOO	0.63153	-0.503175
LPC(14:0)+HCOO	0.0657663	-2.07525
LPC(15:0)+HCOO	0.0720915	-2.08112
LPC(16:0)+HCOO	0.0243669	-2.98139
LPC(16:1)+HCOO	0.213515	-1.33905
LPC(17:0)+HCOO	0.0915786	-2.01267
LPC(17:1)+HCOO	0.135621	-1.68637
LPC(18:0)+HCOO	0.103603	-1.95156
LPC(18:1)+HCOO	0.119321	-1.76722
LPC(18:2)+HCOO	0.0647412	-2.10497
LPC(19:1)+HCOO	0.100506	-1.93811
LPC(20:1)+HCOO	0.0318693	-2.67135
LPC(20:2)+HCOO	0.0714097	-2.05919
LPC(20:3)+HCOO	0.195785	-1.39125
LPC(20:4)+HCOO	0.187422	-1.41629
LPC(22:5)+HCOO	0.00813091	-3.46018
LPE(16:0)-H	0.0217854	-2.71398
LPE(16:1)-H	0.53313	-0.653236
LPE(18:0)-H	0.245747	-1.23392
LPE(18:1)-H	0.00491564	-3.64907
LPE(18:1e)-H	0.0814247	1.93765
LPE(18:2)-H	0.000217745	-5.78599
LPE(20:1)-H	0.0718293	-2.15787
LPE(20:3)-H	0.0325809	-2.48428
LPE(20:4)-H	0.00548034	-4.08006
LPE(22:3)-H	0.560189	0.605304
LPE(22:4)-H	0.0136982	-3.41505
LPE(22:5)-H	0.000730919	-5.11158
LPE(22:6)-H	0.0160907	-2.98464
LPG(18:1)-H	0.188002	1.41354
LPI(18:0)-H	0.144155	-1.59771
LPS(18:0)-H	0.0835029	2.10442
LPS(18:1)-H	0.0300236	2.641
PA(18:0_18:1)-H	0.116801	1.75774
PC(14:0_14:0)+HCOO	0.377421	-0.93616
PC(14:0_20:4)+HCOO	0.307733	-1.07815
PC(14:0e_16:0)+HCOO	0.467316	-0.771968
PC(14:1e_18:2)-CH3	0.862491	0.18003
PC(15:0_14:0)+HCOO	0.465781	-0.764539
PC(15:0_16:0)+HCOO	0.819299	-0.235278
PC(15:0_16:1)+HCOO	0.973419	-0.0341656
PC(15:0_18:1)+HCOO	0.226549	-1.32552
PC(16:0_14:0)+HCOO	0.537031	-0.643905
PC(16:0_16:0)-CH3	0.6937	-0.405932
PC(16:0_16:0)+HCOO	0.828204	-0.223545
PC(16:0_16:1)+HCOO	0.450356	-0.805049
PC(16:0_17:0)+HCOO	0.622034	-0.513737
PC(16:0_18:1)+HCOO	0.13003	-1.65756
PC(16:0_18:2)+HCOO	0.145987	-1.66624
PC(16:0_20:4)+HCOO	0.255936	-1.21452
PC(16:0_22:6)+HCOO	0.0375859	-2.76419
PC(16:0_8:0)+HCOO	0.399433	0.88047
PC(16:0e_14:0)+HCOO	0.82743	-0.224777
PC(16:0e_15:0)+HCOO	0.829102	-0.224583
PC(16:0e_18:2)+HCOO	0.18472	-1.45428
PC(16:0e_20:4)+HCOO	0.512685	-0.688593
PC(16:1_14:0)+HCOO	0.807616	-0.250922
PC(16:1_18:1)+HCOO	0.140944	-1.62431
PC(16:1e_14:0)+HCOO	0.187448	1.42632
PC(16:1e_16:0)+HCOO	0.147553	1.62386
PC(16:1e_16:1)+HCOO	0.11133	1.83331
PC(16:1e_18:1)+HCOO	0.570585	-0.597064
PC(16:1e_18:2)+HCOO	0.516489	-0.677088
PC(16:1e_20:3)-CH3	0.0110812	3.36957
PC(16:1e_20:4)+HCOO	0.254205	1.21618
PC(16:1e_22:5)+HCOO	0.321491	1.05425
PC(17:0_18:1)+HCOO	0.425556	-0.830791
PC(17:0_22:3)+HCOO	0.502371	0.698227
PC(17:1_16:0)+HCOO	0.104022	-1.92759
PC(17:1_18:1)+HCOO	0.221845	-1.3028
PC(18:0_16:0)+HCOO	0.779549	-0.287569
PC(18:0_17:0)+HCOO	0.778288	0.289268
PC(18:0_18:2)+HCOO	0.129179	-1.69434
PC(18:0_20:3)+HCOO	0.269932	-1.17832
PC(18:0_20:4)+HCOO	0.726039	-0.365926
PC(18:0_20:5)+HCOO	0.00620228	-3.62522
PC(18:0_22:3)+HCOO	0.744781	0.33468
PC(18:0_22:4)+HCOO	0.198516	-1.42793
PC(18:0_22:5)+HCOO.1	0.97366	0.0342137
PC(18:0_22:6)+HCOO	0.000372466	-5.48419
PC(18:0e_16:0)+HCOO	0.650224	0.467429
PC(18:0e_18:1)+HCOO	0.309185	-1.07502
PC(18:1_18:1)+HCOO	0.17502	-1.46534
PC(18:1_18:2)+HCOO	0.173765	-1.48021
PC(18:1_20:4)+HCOO	0.199497	-1.38756
PC(18:1_22:3)+HCOO	0.582325	-0.570626
PC(18:1_22:5)+HCOO	0.00337595	-3.89616
PC(18:1e_16:0)+HCOO	0.514947	-0.676931
PC(18:1e_18:1)+HCOO	0.770987	-0.304473
PC(18:1e_20:4)+HCOO	0.994337	-0.00738651
PC(18:2_18:2)+HCOO	0.109902	-1.75786
PC(18:2_20:4)+HCOO	0.308034	-1.07626
PC(19:1_18:0)+HCOO	0.857908	-0.18383
PC(19:1_18:1)+HCOO	0.484537	-0.727327
PC(20:1_18:1)+HCOO	0.260588	-1.1996
PC(22:4_20:4)+HCOO	0.610071	-0.530065
PE(15:0_18:1)-H	0.224976	1.32407
PE(16:0_14:0)-H	0.0211129	2.79349
PE(16:0_16:0)-H	0.00497189	3.59816
PE(16:0_16:1)-H	0.33955	1.01783
PE(16:0_18:1)-H	0.11841	1.73909
PE(16:0_20:4)-H	0.104905	1.91811
PE(16:1e_18:2)-H	0.847679	0.199758
PE(16:1e_20:4)-H	0.139242	1.66981
PE(16:1e_20:5)-H	0.886611	-0.147552
PE(16:1e_22:4)-H	0.0770261	1.98404
PE(16:1e_22:6)-H	0.944522	0.0725342
PE(17:0_20:4)-H	0.314661	1.07037
PE(18:0_16:0)-H	0.683086	0.423984
PE(18:0_18:2)-H	0.94381	0.0727941
PE(18:0_20:2)-H	0.0417302	2.35883
PE(18:0_20:3)-H	0.295475	1.1043
PE(18:0_20:4)-H	0.331549	1.03517
PE(18:0_20:5)-H	0.0436403	-2.35192
PE(18:0_22:4)-H	0.116657	1.79364
PE(18:0_22:5)-H	0.570673	-0.586841
PE(18:0_22:6)-H	0.729411	-0.358422
PE(18:1_18:1)-H	0.610311	0.528816
PE(18:1_18:2)-H	0.812792	-0.246449
PE(18:1_20:4)-H	0.550094	0.631548
PE(18:1_22:4)-H	0.331766	1.05095
PE(18:1_22:5)-H	0.0818257	1.93667
PE(18:1_24:0)-H	0.30709	1.08132
PE(18:1e_18:1)-H	0.609004	0.540882
PE(18:1e_20:3)-H	0.0110812	3.36957
PE(18:1e_20:4)-H	0.320319	1.0868
PE(18:1e_22:4)-H	0.202542	1.39251
PE(18:1e_22:5)-H	0.846379	0.202749
PE(18:2e_18:1)-H	0.856847	-0.18878
PE(18:2e_22:4)-H	0.0506266	2.24662
PE(20:1_18:1)-H	0.734014	-0.349472
PG(16:0_16:0)-H	0.0713821	2.10994
PG(16:0_18:1)-H	0.148065	1.57669
PG(16:0_18:2)-H	0.165107	1.50763
PG(16:0_20:4)-H	0.0660948	2.0861
PG(18:0_18:1)-H	0.102646	1.83718
PG(18:0_18:2)-H	0.128679	1.65753
PG(18:0_20:4)-H	0.0465341	2.27215
PG(18:1_18:1)-H	0.307832	1.07912
PG(18:1_18:2)-H	0.851952	-0.192521
PG(18:1_20:4)-H	0.11014	1.8317
PG(18:2_18:2)-H	0.0163529	-2.93437
PI(16:0_18:1)-H	0.250046	-1.26933
PI(16:0_20:4)-H	0.0620014	-2.12244
PI(17:0_20:4)-H	0.103859	-1.807
PI(18:0_18:0)-H	0.0582071	-2.17728
PI(18:0_18:1)-H	0.0108221	-3.1438
PI(18:0_18:2)-H	0.044044	-2.31091
PI(18:0_20:3)-H	0.0174136	-2.87334
PI(18:0_20:4)-H	0.0370043	-2.41419
PI(18:0_22:4)-H	0.0572624	-2.14822
PI(18:0_22:5)-H	0.00593396	-4.09287
PI(18:1_20:4)-H	0.0800376	-1.96802
PS(18:0_18:1)-H	0.0247767	3.10629
PS(18:0_20:4)-H	0.118376	1.83507
PS(18:0_22:4)-H	0.00750204	3.36368
PS(18:0_22:5)-H	0.112597	1.87753
PS(18:1_22:0)-H	0.0260623	2.99079
PS(20:0_18:1)-H	0.0375917	2.59129
